# Supplementary material for: Applied aerial spectroscopy: A case study on remote sensing of an ancient and semi-natural woodland
Source: PLoS One. 2021 Nov 15;16(11):e0260056. doi: 10.1371/journal.pone.0260056 (PMC8592455; doi:10.1371/journal.pone.0260056)
Supplement: S1 File — (TXT) [file pone.0260056.s003.txt]

https://doi.org/10.25398/rd.northumbria.16610197.v1
